# Supplementary material for: Feeding the feelings: gender differences in emotional eating during COVID-19: a systematic review and meta-analysis
Source: Front Nutr. 2025 Oct 27;12:1680872. doi: 10.3389/fnut.2025.1680872 (PMC12597742; doi:10.3389/fnut.2025.1680872)
Supplement: Supplementary file 1 [file Data_Sheet_1.zip]

Archive with 4 entries (4 files):
- PRISMA Checklist.docx
- MOOSE Checklist.pdf
- Supplementary Table S1.docx
- Supplementary Figure 1.pdf
